# Supplementary material for: Loss of Plastid Developmental Genes Coincides With a Reversion to Monoplastidy in Hornworts
Source: Front Plant Sci. 2022 Mar 14;13:863076. doi: 10.3389/fpls.2022.863076 (PMC8964177; doi:10.3389/fpls.2022.863076)
Supplement: Supplementary file 1 [file Data_Sheet_1.xlsx]

## Sheet: Supplementary Table 1
Supplementary Table 1. List of Assemblies "fed" into BUSCO and Analysed for Gene Content
Group	Species	Assembly Source (Publication DOI)	Assembly Type	Date Downloaded (DD/MM/YYYY)	Pyrenoidal phenotype	Gene Content (as BUSCO fraction)
Hornworts	Leiosporoceros dussii	https://doi.org/10.1038/s41586-019-1693-2	Transcriptome	15.09.2021	Pyrenoid absent	0.338
Hornworts	Paraphymatoceros hallii	https://doi.org/10.1038/s41586-019-1693-3	Transcriptome	15.09.2021	Pyrenoid absent	0.38
Hornworts	Nothoceros aenigmaticus	https://doi.org/10.1038/s41586-019-1693-4	Transcriptome	15.09.2021	Prenoid absent	0.154
Hornworts	Nothoceros vincentianus	https://doi.org/10.1038/s41586-019-1693-5	Transcriptome	15.09.2021	Pyrenoid present	0.3
Hornworts	Megaceros flagellaris	https://doi.org/10.1038/s41586-019-1693-6	Transcriptome	15.09.2021	Pyrenoid absent	0.367
Hornworts	Phaeomegaceros coriaceus	https://doi.org/10.1038/s41586-019-1693-7	Transcriptome	15.09.2021	Pyrenoid absent	0.306
Hornworts	Phaeoceros carolinianus	https://doi.org/10.1038/s41586-019-1693-8	Transcriptome	15.09.2021	Pyrenoid present	0.389
Hornworts	Anthoceros punctatus	https://doi.org/10.1038/s41477-020-0618-2	Genome	15.09.2021	Pyrenoid present	0.492
Hornworts	Anthoceros agrestis (Bonn)	https://doi.org/10.1038/s41477-020-0618-2	Genome	15.09.2021	Pyrenoid present	0.481
Hornworts	Anthoceros agrestis (Oxford)	https://doi.org/10.1038/s41477-020-0618-2	Genome	15.09.2021	Pyrenoid present	0.515
Hornworts	Anthoceros angustus	https://doi.org/10.1038/s41477-019-0588-4	Genome	15.09.2021	Pyrenoid absent	0.475
Liverworts (other bryophytes)	Marchantia polymorpha	https://doi.org/10.1093/nar/gkr944	Genome	15.09.2021	Pyrenoid absent	0.874
Mosses (other bryophytes)	Physcomitrium patens	https://doi.org/10.1093/nar/gkv1189	Genome	15.09.2021	Pyrenoid absent	0.887
Mosses (other bryophytes)	Ceratodon purpureus	https://doi.org/10.1093/nar/gkr946	Genome	15.09.2021	Pyrenoid absent	0.872
Mosses (other bryophytes)	Sphagnum fallax	https://doi.org/10.1093/nar/gkr947	Genome	15.09.2021	Pyrenoid absent	0.89
Mosses (other bryophytes)	Sphagnum magellanicum	https://doi.org/10.1093/nar/gkr948	Genome	15.09.2021	Pyrenoid absent	0.898
Tracheophytes	Amborella trichopoda	https://doi.org/10.1093/nar/gkr949	Genome	15.09.2021	Pyrenoid absent	0.982
Tracheophytes	Arabidopsis thaliana	https://doi.org/10.1093/nar/gkr950	Genome	15.09.2021	Pyrenoid absent	0.996
Tracheophytes	Asparagus officinalis	https://doi.org/10.1093/nar/gkv1189	Genome	15.09.2021	Pyrenoid absent	0.916
Tracheophytes	Azolla filiculoides	https://doi.org/10.1093/nar/gkr952	Genome	15.09.2021	Pyrenoid absent	0.739
Tracheophytes	Brachypodium distachyon	https://doi.org/10.1093/nar/gkv1189	Genome	15.09.2021	Pyrenoid absent	0.996
Tracheophytes	Ceratopteris richardii	https://doi.org/10.1093/nar/gkr954	Genome	15.09.2021	Pyrenoid absent	0.845
Tracheophytes	Cicer arietinum	https://doi.org/10.1093/nar/gkv1189	Genome	15.09.2021	Pyrenoid absent	0.997
Tracheophytes	Coffea arabica	https://doi.org/10.1093/nar/gkv1189	Genome	15.09.2021	Pyrenoid absent	0.982
Tracheophytes	Glycine max	https://doi.org/10.1093/nar/gkv1189	Genome	15.09.2021	Pyrenoid absent	0.995
Tracheophytes	Panicum hallii	https://doi.org/10.1093/nar/gkv1189	Genome	15.09.2021	Pyrenoid absent	0.995
Tracheophytes	Rosa chinensis	https://doi.org/10.1093/nar/gkv1189	Genome	15.09.2021	Pyrenoid absent	0.996
Tracheophytes	Salvinia cucullata	https://doi.org/10.1093/nar/gkv1186	Genome	15.09.2021	Pyrenoid absent	0.728
Tracheophytes	Selaginella moellendorffii	https://doi.org/10.1093/nar/gkv1189	Genome	15.09.2021	Pyrenoid absent	0.88
Tracheophytes	Sesamum indicum	https://doi.org/10.1093/nar/gkv1189	Genome	15.09.2021	Pyrenoid absent	0.989
Tracheophytes	Sorghum bicolor	https://doi.org/10.1093/nar/gkv1189	Genome	15.09.2021	Pyrenoid absent	0.994
Tracheophytes	Spinacia oleracea	https://doi.org/10.1093/nar/gkr964	Genome	15.09.2021	Pyrenoid absent	0.863
Tracheophytes	Thuja plicata	https://doi.org/10.1093/nar/gkr965	Genome	15.09.2021	Pyrenoid absent	0.909

## Sheet: Supplementary Table 2
Supplementary Table 2. List of OrthoGroups obtained from OrthoFinder run.
Gene	Biological Role	Orthogroup
FtsZ1	Plastid Division	OG0003753
FtsZ2	Plastid Division	OG0021456
FtsZ3	Plastid Division	OG0007445
DRP5B	Plastid Division	OG0006059
MinD	Plastid Division	OG0007564
MinE	Plastid Division	OG0003254
PDV1	Plastid Division	-
PDV2	Plastid Division	OG0016129
ARC6	Plastid Division	OG0001766
PARC6	Plastid Division	OG0020808
ARC3	Plastid Division	OG0022006
PBP	Peptidoglycan Layer Synthesis	OG0002925
MurG	Peptidoglycan Layer Synthesis	OG0001035
MraY	Peptidoglycan Layer Synthesis	OG0004566
MurF	Peptidoglycan Layer Synthesis	OG0006529
DD1	Peptidoglycan Layer Synthesis	OG0000620
MurE	Peptidoglycan Layer Synthesis	OG0004072
MurD	Peptidoglycan Layer Synthesis	OG0004084
MurC	Peptidoglycan Layer Synthesis	OG0003356
MurA	Peptidoglycan Layer Synthesis	OG0002886
MurB	Peptidoglycan Layer Synthesis	OG0006753
TOC75	Protein Import into the Chloroplast	OG0002935
TOC33	Protein Import into the Chloroplast	OG0001821
TOC132/TOC159	Protein Import into the Chloroplast	OG0003197
SP1 Ligase	Protein Import into the Chloroplast	OG0006004
TIC20	Protein Import into the Chloroplast	OG0005163
TIC56	Protein Import into the Chloroplast	OG0004728
TIC100	Protein Import into the Chloroplast	OG0002869
TIC236	Protein Import into the Chloroplast	OG0002525
TIC21	Protein Import into the Chloroplast	OG0009514
TIC110	Protein Import into the Chloroplast	OG0007111
TIC40	Protein Import into the Chloroplast	OG0005359
TIC22	Protein Import into the Chloroplast	OG0005479
TIC214/YCF1	Protein Import into the Chloroplast	OG0011739
cpSecE	Thylakoid Biogenesis	OG0009661
SecA	Thylakoid Biogenesis	OG0004136
cpSecY	Thylakoid Biogenesis	OG0001854
FtsY	Thylakoid Biogenesis	OG0007280
ALB3	Thylakoid Biogenesis	OG0005428
SRP54	Thylakoid Biogenesis	OG0000988
SRP43	Thylakoid Biogenesis	OG0005588
LTD	Thylakoid Biogenesis	OG0007634
ALB4	Thylakoid Biogenesis	OG0021030
Tha4	Thylakoid Biogenesis	OG0010949
TatC	Thylakoid Biogenesis	OG0006031
Hcf106	Thylakoid Biogenesis	OG0005520
STT2	Thylakoid Biogenesis	OG0016576
STT1	Thylakoid Biogenesis	OG0021788
TPP	Thylakoid Biogenesis	OG0000905
SPP	Thylakoid Biogenesis	OG0001716

## Sheet: Supplementary Table 3
Supplementary Table S3: List of Assemblies Used for Ancestral State Reconstruction Analyses and Species Tree Generation
Organism Name	Source	Identifier
Sphagnum fallax	Phytozome	Phytozome genome ID: 310
Chara braunii	Publication	DOI: 10.1016/j.cell.2018.06.033
Chlorokybus atomphyticus	Publication	DOI: 10.1038/s41477-019-0560-3
Azolla filiculoides	Publication	DOI: 10.1038/s41477-018-0188-8
Sesamum indicum	RefSeq	GCF_000512975.1
Klebsormidium flaccidum	GenBank	DF237189.1
Mesostigma viride	Publication	DOI: 10.1038/s41477-019-0560-3
Mesotaenium endlicherianum	Publication	DOI: 10.1016/j.cell.2019.10.019
Arabidopsis thaliana	RefSeq	GCF_000001735.4
Spinacia oleracea	RefSeq	GCF_002007265.1
Amborella trichopoda	RefSeq	GCF_000471905.2
Physcomitrium patens	RefSeq	GCF_000002425.4
Glycine max	RefSeq	GCF_000004515.5
Citrus sinensis	RefSeq	GCF_000317415.1
Coffea arabica	RefSeq	GCF_003713225.1
Sorghum bicolor	RefSeq	GCF_000003195.3
Phaseolus vulgaris	RefSeq	GCF_000499845.1
Brachypodium distachyon	RefSeq	GCF_000005505.3
Cicer arietinum	RefSeq	GCF_000331145.1
Selaginella moellendorffii	RefSeq	XM_024690009.1
Oryza sativa	RefSeq	GCF_001433935.1
Arabidopsis lyrata	RefSeq	GCF_000004255.2
Asparagus officinalis	RefSeq	GCF_001876935.1
Marchantia polymorpha	Phytozome	Phytozome Genome ID: 320
Anthoceros punctatus	Publication	DOI: 10.1038/s41477-019-0588-4
Anthoceros agrestis	Publication	DOI: 10.1038/s41477-019-0588-4
Salvinia cucullata	Publication	DOI: 10.1038/s41477-018-0188-8
Chlamydomonas reinhardtii	RefSeq	GCF_000002595.1
Coccomyxa subellipsoidae	RefSeq	GCF_000258705.1
Dunaliella salina	GenBank	MU069700.1
Micromonas pusilla	RefSeq	GCF_000151265.2
Micromonas commoda	RefSeq	GCF_000090985.2
Ostreococcus lucimarinus	RefSeq	XM_001419322.1
Panicum hallii	RefSeq	GCF_002211085.1
Rosa chinensis	RefSeq	GCF_002994745.1
Spirogloea muscicola	Publication	DOI: 10.1016/j.cell.2019.10.019
Volvox carteri	GCF_000143455.1	GCF_000143455.1
Cyanophora paradoxa	Publication	DOI: 10.1093/dnares/dsz009
Ceratopteris richardii	Phytozome	Phytozome Genome ID: 676
Sphagnum magellanicum	Phytozome	Phytozome Genome ID: 521
Ceratodon purpureus	Phytozome	Phytozome Genome ID: 538
Thuja plicata	Phytozome	Phytozome Genome ID: 527
Prasinoderma coloniale	Publication	DOI: 10.1038/s41559-020-1221-7

## Sheet: Supplementary Table 4
Supplementary Table S4: List of Universally Conserved Genes Used to Generate a Species Phylogeny
Species	FNR1	CDKD1	NOA1	cpSecA	SPP	RBCL
Sphagnum_fallax	Sphfalx0286s0005.1.p	Sphfalx0111s0047.1.p	Sphfalx0019s0060.1.p	Sphfalx0004s0322.1.p	Sphfalx0123s0044.1.p	Sphfalx0100s0003.1.p
Chara_braunii	g12714.t1	g37868.t1	g34812.t1	g2809.t1	g32249.t1	g368.t1
Chlorokybus_atmophyticus	Chrsp31S04838	Chrsp108S00040	Chrsp4S06266	Chrsp63S07082	Chrsp10S01473	https://www.uniprot.org/uniprot/Q19V64
Azolla_filiculoides	Azfi_s0007.g011034	Azfi_s0097.g043851	Azfi_s0032.g024804	Azfi_s0509.g074716	Azfi_s0014.g013574	https://www.uniprot.org/uniprot/B2BI69
Sesamum_indicum	XP_011099850.1	XP_020551287.1	XP_011076376.1	XP_011079470.1	XP_020552679.1	YP_004935674.1
Klebsormidium_flaccidum	GAQ83927.1	GAQ84194.1	GAQ87348.1	GAQ80204.1	GAQ88198.1	GAQ93726.1
Mesostigma_viride	Mesvi519S06615	Mesvi22S00396	Mesvi41S09440	Mesvi1357S02625	Mesvi753S09619	https://www.uniprot.org/uniprot/Q9MUT6
Mesotaenium_endlicherianum	ME000132S00443	ME000766S09571	ME000082S09929	ME000197S02552	ME000168S01777	https://www.ncbi.nlm.nih.gov/nuccore/AJ553951
Arabidopsis_thaliana	NP_201420.1	NP_173244.1	NP_850666.1	NP_001190653.1	NP_199054.1	NP_051067.1
Spinacia_oleracea	XP_021862230.1	XP_021857964.1	XP_021842187.1	XP_021836345.1	XP_021854983.1	NP_054944.1
Amborella_trichopoda	XP_006844481.1	XP_006855287.1	XP_006838192.1	XP_006840359.1	XP_006849871.1	NP_904107.1
Physcomitrella_patens	XP_024384495.1	XP_024391793.1	XP_024380934.1	XP_024357537.1	XP_024399545.1	NP_904194.1
Glycine_max	XP_003547929.1	XP_014634188.2	XP_014619885.1	XP_006574521.1	XP_003537738.1	YP_538747.1
Citrus_sinensis	XP_006466953.1	XP_006490716.1	XP_006490128.1	XP_006492424.1	XP_006494428.1	YP_740483.1
Coffea_arabica	XP_027073882.1	XP_027126741.1	XP_027103965.1	XP_027118713.1	XP_027125887.1	YP_817490.1
Sorghum_bicolor	XP_002437683.1	XP_002439746.1	XP_002451348.1	XP_021312222.1	XP_021306259.1	YP_899415.1
Phaseolus_vulgaris	XP_007157909.1	XP_007152700.1	XP_007131460.1	XP_007145094.1	XP_007157075.1	XP_007149325.1
Brachypodium_distachyon	XP_003575004.1	XP_003568531.1	XP_003570776.1	XP_003567619.2	XP_010227485.1	YP_002000495.1
Cicer_arietinum	XP_004512139.1	XP_004512715.1	XP_004506351.1	XP_012569944.1	XP_004511418.2	XP_012574965.2
Selaginella_moellendorffii	XP_002992727.2	XP_024515409.1	XP_024527792.1	XP_024544548.1	XP_024530004.1	https://www.uniprot.org/uniprot/C7B2G2
Oryza_sativa	XP_015625198.1	XP_015640677.1	XP_015626850.1	XP_015621810.1	XP_015643311.1	NP_039391.1
Arabidopsis_lyrata	XP_002865083.1	XP_020869039.1	XP_020881010.1	XP_020877253.1	XP_020869468.1	YP_009357275.1
Asparagus_officinalis	XP_020248380.1	XP_020273956.1	XP_020244469.1	XP_020255016.1	XP_020265439.1	YP_009370029.1
Marchantia_polymorpha	Mp7g04850.1	Mp8g08420.1	Mp1g10240.1	Mp5g09750.1	Mp3g04410.1	YP_009646821.1
Anthoceros_punctatus	Apun_evm.model.utg000039l.780.1	Apun_evm.model.utg000090l.340.1	Apun_evm.model.utg000028l.360.1	Apun_evm.model.utg000043l.338.1	Apun_evm.model.utg000023l.1415.3	YP_009862972.1
Anthoceros_agrestis	AagrBONN_evm.model.Sc2ySwM_117.302.1	AagrBONN_evm.model.Sc2ySwM_228.1705.1	AagrBONN_evm.model.Sc2ySwM_344.3689.1	AagrBONN_evm.model.Sc2ySwM_228.4155.1	AagrBONN_evm.model.Sc2ySwM_117.2840.1	YP_009863062.1
Salvinia_cucullata	Sacu_v1.1_s0015.g006737	Sacu_v1.1_s0072.g016962	Sacu_v1.1_s0035.g011465	Sacu_v1.1_s0070.g016761	Sacu_v1.1_s0160.g023865	AAA19998.1
Chlamydomonas_reinhardtii	XP_001697352.1	XP_001694537.1	XP_001700794.1	XP_001696954.1	XP_001697221.1	AXU05946.1
Coccomyxa_subellipsoidae	XP_005644145.1	XP_005643305.1	XP_005650839.1	XP_005651027.1	XP_005651110.1	ADV29899.1
Dunaliella_salina	KAF5838219.1	KAF5836219.1	KAF5835958.1	KAF5842058.1	KAF5830937.1	YP_005089820.1
Micromonas_pusilla	XP_003064407.1	XP_003058121.1	XP_003057990.1	XP_003060652.1	XP_003056641.1	AAA87205.1
Ostreococcus_lucimarinus	XP_001422240.1	XP_001418643.1	XP_001417253.1	XP_001417281.1	XP_001419673.1	XP_001418678.1
Panicum_hallii	XP_025804056.1	XP_025808121.1	XP_025805469.1	XP_025815001.1	XP_025811386.1	PUZ60619.1
Rosa_chinensis	XP_024177472.1	XP_024173166.1	XP_024190627.1	XP_024187699.1	XP_024186349.1	QFI36060.1
Spirogloea_muscicola	SM000020S06038	SM000002S05785	SM000051S17566	SM000023S07674	SM000415S15584	SM000511S17828
Volvox_carteri	XP_002954986.1	XP_002954735.1	XP_002947113.1	XP_002947924.1	XP_002945712.1	ACY06055.1
Micromonas_commoda	XP_002500720.1	XP_002499703.1	XP_002501513.1	XP_002504962.1	XP_002506258.1	YP_002808616.1
Cyanophora_paradoxa	jgi|Cyapar1|6682|g6467.t1	jgi|Cyapar1|5121|g4965.t1	jgi|Cyapar1|24327|g23790.t1	jgi|Cyapar1|19879|g19490.t1	jgi|Cyapar1|25258|g24676.t1	NP_043240.1
Prasinoderma_coloniale	PRCOL_00002643-RA	PRCOL_00005759-RA	PRCOL_00004906-RA	PRCOL_00000237-RA	PRCOL_00001043-RA	https://ftp.cngb.org/pub/CNSA/data2/CNP0000924/CNS0223645/CNA0013962/
Ceratopteris_richardii	Ceric.04G111900.1.p	Ceric.12G028200.2.p	Ceric.05G094200.1.p	Ceric.02G067600.1.p	Ceric.06G019300.1.p	Ceric.38G006500.1.p
Sphagnum_magellanicum	Sphmag09G075700.1.p	Sphmag18G068700.1.p	Sphmag02G147800.1.p	Sphmag08G028000.1.p	Sphmag01G037200.1.p	Sphmag20G015900.1.p
Thuja_plicata	Thupl.29379613s0002.1.p	Thupl.29360291s0001.1.p	Thupl.29379200s0001.3.p	Thupl.29377225s0018.1.p	Thupl.29380422s0016.1.p	Thupl.29381493s0012.1.p
Ceratodon_purpureus	CepurGG1.7G177800.1.p	CepurGG1.2G105400.1.p	CepurGG1.9G157500.1.p	CepurGG1.UG004400.1.p	CepurGG1.5G177200.1.p	https://www.uniprot.org/uniprot/B9VLR6

## Sheet: Supplementary Table S5
Supplementary Table S5. List of Plastid Division Machinery - and PG Layer Snynthesis - Orthologues in Streptophyte Genomes. Orthologues were identified using our RBBH pipeline. Relevant scripts and metadata files can be accessed at https://figshare.com/account/home#/projects/125431 in the folder "RBBHs for ASR"
Species	FTSZ1	FTSZ2	FTSZ3	ARC5	MinD	MinE	PDV1	PDV2	PARC6	ARC6	ARC3	PBP	MurG	MraY	MurF	DD1	MurE	MurD	MurC	MurA	MurB
Arabidopsis_thaliana	NP_200339.1	NP_001323530.1		NP_188606.2	NP_197790.1	NP_564964.1	NP_200140.1	NP_028242.1	NP_188549.2	NP_199063.1	NP_177638.2		NP_177515.1	NP_193561.4		NP_974258.1	NP_001321888.1
Amborella_trichopoda	XP_006839100.2			XP_006830316.1	XP_006829073.1	XP_006844856.2	XP_006839195.2		XP_011624786.2	XP_006854866.1	XP_020530013.1		XP_006843780.1	XP_020523483.1		XP_006843685.1	XP_006827593.2
Arabidopsis_lyrata	XP_002866084.1	XP_002881433.1		XP_020887587.1	XP_002872087.1	XP_002887232.1	XP_020871536.1		XP_020887706.1	XP_020883836.1	XP_002889005.1		XP_002887503.1	XP_020875241.1		XP_020887216.1	XP_002887945.2
Asparagus_officinalis	XP_020271629.1	XP_020253249.1		XP_020253123.1	XP_020259121.1	XP_020242118.1	XP_020270138.1	XP_020257781.1	XP_020272231.1	XP_020241613.1	XP_020250299.1	XP_020241696.1	XP_020252389.1	XP_020268511.1	XP_020256843.1	XP_020274001.1	XP_020249783.1	XP_020265300.1	XP_020254204.1	XP_020252827.1	XP_020268600.1
Brachypodium_distachyon	XP_003580765.1	XP_003579697.1		XP_003578834.2	XP_003557269.1	XP_003576143.2	XP_014755633.1	XP_003557598.1	XP_010240606.1	XP_003573630.1	XP_003576822.1		XP_003565791.1	XP_010230610.1		XP_003559752.2	XP_003574298.1
Cicer_arietinum	XP_004500118.1	XP_004494173.1		XP_004504767.1	XP_004513184.1	XP_004490128.1	XP_004498390.1		XP_004515279.1	XP_004499214.1	XP_004497166.1			XP_004486032.1		XP_004492525.1	XP_004503706.1
Citrus_sinensis	XP_006474983.1	XP_006481782.1		XP_006493277.1	XP_006490641.1	XP_006483078.1	XP_006490581.1	XP_015386305.1	XP_006493425.1	XP_006473597.1	XP_006470874.1	XP_024952719.1	XP_006477770.1	XP_024951484.1	XP_006484485.1	XP_006481426.1	XP_006476554.1	XP_006490040.1	XP_006490636.1	XP_006487457.1	XP_006482248.1
Coffea_arabica	XP_027061198.1	XP_027073084.1		XP_027112906.1	XP_027103700.1	XP_027099911.1	XP_027103618.1		XP_027121436.1	XP_027094728.1	XP_027067439.1		XP_027124651.1	XP_027089285.1		XP_027066132.1	XP_027082729.1			XP_027127538.1	XP_027075626.1
Glycine_max	XP_006586107.1	XP_003554434.1		XP_003531050.1	XP_003549028.1	NP_001236997.1	XP_003543942.1	XP_003541094.1	XP_003549173.1	XP_003545049.1	XP_006588380.1		XP_003524354.2	XP_006594500.2		XP_003534663.1	XP_003524456.1
Oryza_sativa	XP_015633950.1	XP_015631539.1		XP_015618305.1	XP_015642930.1	XP_015618636.1	XP_015623479.1	XP_015645058.1	XP_015636653.1	XP_015626724.1	XP_015611696.1		XP_015628175.2	XP_015625791.1		XP_015647419.1	XP_015614047.1
Panicum_hallii	XP_025824155.1	XP_025811106.1		XP_025806376.1	XP_025812174.1	XP_025809997.1	XP_025816991.1	XP_025799329.1	XP_025824617.1	XP_025800475.1	XP_025800752.1		XP_025819393.1	XP_025816721.1		XP_025802446.1	XP_025791427.1
Phaseolus_vulgaris	XP_007146538.1	XP_007162898.1		XP_007159076.1	XP_007152160.1	XP_007157698.1	XP_007141003.1	XP_007131874.1	XP_007152546.1	XP_007160698.1	XP_007142830.1		XP_007160477.1	XP_007147894.1		XP_007140170.1	XP_007160074.1
Rosa_chinensis	XP_024156796.1	XP_024188505.1		XP_024174360.1	XP_024175777.1	XP_024192239.1	XP_024176849.1	XP_024165278.1	XP_024173336.1	XP_024166195.1	XP_024193609.1		XP_024169884.1	XP_024157146.1	XP_024196546.1	XP_024188178.1	XP_024173263.1	XP_024189551.1	XP_024165247.1	XP_024169296.1
Sesamum_indicum	XP_011097821.1	XP_020553667.1		XP_011087835.1	XP_011076110.1	XP_011070967.1	XP_011084482.1	XP_020551917.1	XP_011072068.1	XP_011083887.2	XP_011070512.1			XP_011096547.1		XP_011095093.1	XP_020551234.1
Sorghum_bicolor	XP_002448714.1	XP_002447361.1		XP_002442917.1	XP_002436332.1	XP_002443209.1	XP_002453640.1	XP_002461385.1	XP_002448767.1	XP_002453221.1	XP_021310666.1		XP_002457846.1	XP_021311186.1		XP_002461456.2	XP_002464974.1
Spinachia_oleracea	Spov3_chr1.03510			Spov3_chr5.03621		Spov3_chr2.02671	Spov3_chr3.05061	Spov3_chr1.03821	Spov3_chr6.01054	Spov3_chr5.01554	Spov3_chr3.02817		Spov3_chr4.00998				Spov3_chr3.00854
Thuja_plicata	Thupl.29381731s0009.5.p	Thupl.29377721s0029.2.p		Thupl.29381665s0007.1.p	Thupl.29380308s0004.1.p	Thupl.29381592s0006.1.p	Thupl.29377609s0022.1.p		Thupl.29378713s0010.2.p	Thupl.29382090s0003.1.p	Thupl.29378725s0001.1.p	Thupl.29380415s0004.1.p	Thupl.29379805s0023.1.p	Thupl.29379630s0018.1.p	Thupl.29382190s0003.1.p	Thupl.29368928s0002.1.p	Thupl.29379996s0029.2.p	Thupl.29377892s0002.1.p	Thupl.29381257s0015.1.p	Thupl.29351128s0002.1.p	Thupl.29378995s0003.1.p
Ceratopteis_richardii	Ceric.17G059300.1.p	Ceric.32G068700.1.p		Ceric.08G030700.2.p	Ceric.05G064900.1.p	Ceric.02G094000.1.p		Ceric.09G032200.1.p		Ceric.39G026700.1.p	Ceric.19G031600.1.p	Ceric.04G007800.1.p	Ceric.06G066800.1.p	Ceric.13G004700.1.p			Ceric.37G004600.1.p	Ceric.07G027400.2.p	Ceric.04G065100.1.p	Ceric.03G094400.1.p	Ceric.34G071000.1.p
Azolla_filiculoides	Azfi_s0305.g063929	Azfi_s0154.g053568		Azfi_s0006.g010303	Azfi_s0355.g066723	Azfi_s0037.g026072		Azfi_s0013.g013110		Azfi_s0090.g042740		Azfi_s0109.g045436	Azfi_s0021.g015761	Azfi_s0064.g035549			Azfi_s0008.g011499	Azfi_s0673.g081795	Azfi_s0221.g058715	Azfi_s0089.g042576	Azfi_s0073.g037270
Salvinia_cucullata		Sacu_v1.1_s0225.g026326		Sacu_v1.1_s0019.g007953	Sacu_v1.1_s0042.g012692	Sacu_v1.1_s0041.g012457		Sacu_v1.1_s0001.g000255		Sacu_v1.1_s0076.g017490	Sacu_v1.1_s0110.g020645	Sacu_v1.1_s0104.g020117	Sacu_v1.1_s0070.g016675	Sacu_v1.1_s0003.g001895			Sacu_v1.1_s0232.g026469	Sacu_v1.1_s0026.g009584	Sacu_v1.1_s0061.g015306	Sacu_v1.1_s0107.g020392	Sacu_v1.1_s0011.g004995
Selaginella_moellendorffii	XP_024545777.1	XP_024526211.1	XP_002976496.2	XP_024538580.1	XP_002961418.2	XP_002964376.1		XP_024540262.1		XP_024522768.1		XP_024538827.1	XP_002984744.2	XP_002981888.2	XP_002991204.1	XP_002983726.2	XP_002972658.2	XP_002960083.2	XP_024528113.1	XP_024534688.1	XP_002988788.1
Physcomitrium_patens	XP_024403459.1	XP_024388464.1	XP_024371397.1	XP_024393452.1	XP_024393521.1	XP_024362873.1		XP_024360080.1		XP_024359405.1		XP_024388439.1	XP_024390429.1	XP_024378685.1	XP_024361331.1	XP_024402324.1	XP_024364396.1	XP_024385876.1	XP_024362243.1	XP_024404043.1	XP_024383863.1
Ceratodon_purpureus	CepurGG1.11G037600.1.p	CepurGG1.3G241100.1.p	CepurGG1.1G151400.1.p	CepurGG1.9G072600.1.p	CepurGG1.2G131900.1.p	CepurGG1.12G175200.1.p		CepurGG1.5G093900.1.p		CepurGG1.11G106600.1.p		CepurGG1.3G250300.1.p	CepurGG1.2G115800.1.p	CepurGG1.4G130000.1.p	CepurGG1.11G169400.1.p	CepurGG1.4G065700.1.p	CepurGG1.3G138600.1.p	CepurGG1.4G236600.1.p	CepurGG1.3G210600.1.p	CepurGG1.8G089300.1.p	CepurGG1.10G124300.1.p
Sphagnum_fallax		Sphfalx0149s0016.1.p	Sphfalx0032s0111.1.p	Sphfalx0032s0111.1.p	Sphfalx0082s0019.1.p	Sphfalx0022s0054.1.p				Sphfalx0006s0100.1.p	Sphfalx0084s0049.1.p	Sphfalx0001s0375.1.p	Sphfalx0116s0016.1.p	Sphfalx0012s0103.1.p	Sphfalx0055s0114.1.p	Sphfalx0023s0161.1.p	Sphfalx0176s0009.1.p	Sphfalx0158s0005.1.p	Sphfalx0113s0018.1.p	Sphfalx0058s0026.1.p	Sphfalx0149s0022.1.p
Sphagnum_magellanicum		Sphmag01G058100.1.p	Sphmag11G070200.1.p	Sphmag08G118800.1.p	Sphmag02G162300.1.p	Sphmag13G043900.1.p				Sphmag17G071200.1.p	Sphmag11G082100.2.p	Sphmag07G122800.1.p	Sphmag02G039800.2.p	Sphmag01G136000.1.p	Sphmag13G013500.1.p	Sphmag10G041100.1.p	Sphmag14G055500.1.p	Sphmag03G031600.1.p	Sphmag05G097800.1.p	Sphmag13G059800.1.p	Sphmag01G113800.1.p
Marchantia_polymorpha	Mp1g01610.1	Mp5g10470.1	Mp2g21320.1	Mp8g15530.1	Mp2g14990.1	Mp2g05610.1		Mp1g19910.1		Mp8g00940.1	Mp5g20670.1	Mp2g15600.1	Mp1g12110.1	Mp1g16690.1	Mp1g21490.1	Mp5g20000.1	Mp6g20740.1	Mp7g01520.1	Mp5g21570.1	Mp5g14110.1	Mp8g05360.1
Anthoceros_punctatus	Apun_evm.model.utg000039l.147.4		Apun_evm.model.utg000107l.199.1	Apun_evm.model.utg000272l.195.1	Apun_evm.model.utg000045l.486.1	Apun_evm.model.utg000039l.275.7		Apun_evm.model.utg000131l.223.1		Apun_evm.model.utg000131l.119.1		Apun_evm.model.utg000143l.53.1	Apun_evm.model.utg000131l.92.1	Apun_evm.model.utg000131l.330.1	Apun_evm.model.utg000188l.656.1	Apun_evm.model.utg000188l.157.1	Apun_evm.model.utg000192l.113.1	Apun_evm.model.utg000038l.794.1	Apun_evm.model.utg000166l.15.1	Apun_evm.model.utg000051l.710.5	Apun_evm.model.utg000058l.21.1
Anthoceros_agrestis	AagrBONN_evm.model.Sc2ySwM_344.2777.1		AagrBONN_evm.model.Sc2ySwM_344.964.1	AagrBONN_evm.model.Sc2ySwM_344.964.1	AagrBONN_evm.model.Sc2ySwM_368.3402.3	AagrBONN_evm.model.Sc2ySwM_344.2821.1		AagrBONN_evm.model.Sc2ySwM_228.2503.1		AagrBONN_evm.model.Sc2ySwM_228.2424.2		AagrBONN_evm.model.Sc2ySwM_362.1100.1	AagrBONN_evm.model.Sc2ySwM_228.2408.1	AagrBONN_evm.model.Sc2ySwM_228.2617.1	AagrBONN_evm.model.Sc2ySwM_362.2345.1	AagrBONN_evm.model.Sc2ySwM_362.2825.1	AagrBONN_evm.model.Sc2ySwM_228.1600.1	AagrBONN_evm.model.Sc2ySwM_228.434.1	AagrBONN_evm.model.Sc2ySwM_368.481.1	AagrBONN_evm.model.Sc2ySwM_344.4932.1	AagrBONN_evm.model.Sc2ySwM_117.1277.1
Mesotaenium_endlicherianum	ME000018S02379	ME000407S06953		ME000014S01207	ME000014S01207	ME000060S08742			ME000132S00384	ME000184S02230		ME000092S10292	ME000241S03723	ME000716S09337	ME000057S08460	ME000903S10087	ME000293S04951	ME000204S03009	ME000376S06478	ME000213S03077	ME000328S05629
Spirogloea_muscicola	SM000283S10691				SM000027S09634		SM000125S26051			SM000020S06037		SM000056S17975	SM001618S02181	SM000261S09981	SM000008S22234	SM000016S01948	SM000074S21673	SM000038S14348	SM000071S21076	SM000163S02325	SM000200S05802
Chara_braunii	g22446.t1			g24372.t2	g24372.t2			g41289.t1		g40437.t1		g66722.t1	g74658.t1	g3965.t1	g36659.t1	g38233.t1	g32224.t1	g675.t1	g40775.t1	g40882.t1	g23242.t1
Klebsormidium_flaccidum	GAQ85535.1	GAQ78818.1		GAQ80690.1	GAQ80690.1	GAQ88458.1		GAQ78465.1		GAQ80448.1		GAQ89555.1	GAQ89399.1	GAQ93109.1	GAQ84094.1	GAQ81472.1	GAQ90408.1	GAQ81307.1	GAQ85705.1	GAQ82228.1	GAQ81595.1
Chlorokybus_atmophyticus	Chrsp35S05289	Chrsp109S01456				Chrsp115S01697				Chrsp17S02703		Chrsp145S08694	Chrsp17S02752	Chrsp201S00232	Chrsp234S03557	Chrsp12S02012	Chrsp157S02264	Chrsp33S00391	Chrsp3S00439	Chrsp80S07804
Mesostigma_viride	Mesvi78S08172	Mesvi2476S04531		Mesvi262S04717								Mesvi89S01322	Mesvi1976S03926		Mesvi764S08034	Mesvi272S04806		Mesvi536S09513		Mesvi486S06411	Mesvi850S08415
